# Supplementary material for: Auditory brainstem responses as a biomarker for cognition
Source: Commun Biol. 2024 Dec 19;7:1653. doi: 10.1038/s42003-024-07346-4 (PMC11659319; doi:10.1038/s42003-024-07346-4)
Supplement: Supplementary file 2 — Supplementary Data [file 42003_2024_7346_MOESM2_ESM.xlsx]

## Sheet: Raw data
Code	Group	HSR-ABR V Latency	HSR-ABR V Latency Zscore	HR-ABR V Amplitude	HR-ABR V Amplitude Zscore	HR-ABR V Latency+Amplitude Zscore	Cog Z-score	Cog Z-score percentile group	Cog Z Threshold	Percentile
AA_NH_F_18	Y	6.08	0.09676	0.32	2.03352	-0.38	0.97	0	-1.3149	3
AC_NH_F_20	Y	6.04	-0.03448	0.43	0.89623	-0.95	0.6	0
AF_HL_F_57	M	5.43	-2.03576	0.37	-0.58226	-1.68	-0.13	0
AP_NH_F_48	M	5.68	-1.21556	0.24	1.46488	-0.66	0.42	0
AP_NH_M_43	M	6.16	0.35922	0.21	-0.12734	0.26	0.81	0
AR_HL_F_70	O	5.93	-0.39536	0.13	1.00996	0.26	-0.75	0
AS_HL_F_92	O	6.25	0.65449	0.19	-0.80972	0.5	-0.63	0
AS_NH_F_32	M	5.54	-1.67487	0.39	-0.01361	-1.59	1.07	0
AS_NH_M_51	M	6.64	1.934	0.21	-0.24107	1.05	0.35	0
AU_NH_F_21	Y	5.73	-1.05152	0.26	0.89623	-0.67	0.1	0
BD_NH_F_84	O	6.31	0.85134	0.2	-0.58226	0.56	-0.07	0
BG_NH_F_74	O	6.2	0.49045	0.15	-0.69599	0.61	-0.4	0
BH_NH_F_80	O	6.2	0.49045	0.26	-0.3548	0.1	-0.08	0
BH_NH_M_61	O	5.9	-0.49379	0.17	-1.03717	0.02	-0.01	0
BM_NH_M_22	Y	5.64	-1.34679	0.43	-0.58226	-1.61	0.86	0
BR_HL_F_52	M	5.5	-1.8061	0.17	1.00996	-0.63	-0.04	0
BW_HL_F_80	O	5.31	-2.42945	0.3	-0.46853	-1.55	-0.02	0
CB_NH_F_65	O	6.52	1.5403	0.04	0.55504	1.64	0.15	0
CD_HL_F_74	O	6.35	0.98257	0.24	-0.01361	0.44	-1.21	0
CJ_HL_M_89	O	6.83	2.55735	0.03	-0.92345	2.2	-0.58	0
CL_NH_F_65	O	5.87	-0.59221	0.17	1.80606	-0.03	0.29	0
CS_NH_F_70	O	5.91	-0.46098	0.21	-1.03717	-0.15	-0.13	0
DB_NH_F_50	M	5.79	-0.85467	0.18	1.69233	-0.2	0.59	0
DB_NH_M_67	O	6.48	1.40907	0.17	-0.58226	0.97	-0.07	0
DC_HL_M_64	O	5.93	-0.39536	0.12	2.26098	0.3	-0.44	0
DE_HL_F_58	M	6.08	0.09676	0.33	-0.69599	-0.42	0.13	0
DG_NH_F_67	O	5.77	-0.92029	0.31	0.10012	-0.84	0.08	0
DL_NH_F_65	O	5.85	-0.65783	0.29	-0.01361	-0.62	-0.79	0
DL_NH_M_41	M	6.41	1.17942	0.3	-0.69599	0.26	0.12	0
DM_NH_M_48	M	6.25	0.65449	0.27	-0.24107	0.13	-0.22	0
DR_NH_F_65	O	5.81	-0.78906	0.11	-1.03717	0.15	0.8	0
DW_HL_M_87	O	6.08	0.09676	0.23	-0.01361	0.04	-1.99	1
DX_NH_M_24	Y	6.23	0.58887	0.39	-0.69599	-0.46	0.4	0
ES_NH_F_21	Y	6.39	1.1138	0.17	-0.80972	0.83	0.31	0
EW_NH_F_60	O	6.02	-0.10009	0.23	1.12369	-0.06	0.88	0
EY_NH_F_26	Y	5.75	-0.98591	0.37	-0.80972	-1.15	1.05	0
FA_HL_M_69	O	6.27	0.72011	0.21	0.66877	0.44	-0.24	0
FH_NH_M_59	M	6.5	1.47469	0.07	-0.58226	1.47	-0.02	0
FT_HL_M_64	O	6.14	0.2936	0.26	-0.01361	0	0	0
FW_HL_M_71	O	6.12	0.22799	0.14	-0.58226	0.52	-0.82	0
GH_HL_F_89	O	6.45	1.31065	0.04	0.10012	1.53	-1.32	1
GJ_NH_F_18	Y	6.06	0.03114	0.37	1.12369	-0.64	0.85	0
IS_NH_M_62	O	6.12	0.22799	0.14	-0.3548	0.52	-0.71	0
JB_HL_M_69	O	5.85	-0.65783	0.17	-0.58226	-0.06	-0.63	0
JB_NH_M_27	Y	5.91	-0.46098	0.21	-0.12734	-0.15	0.33	0
JC_HL_M_62	O	5.93	-0.39536	0.06	-0.01361	0.58	-0.19	0
JC_HL_M_64	O	5.93	-0.39536	0.17	-1.03717	0.07	0.24	0
JF_HL_M_61	O	6.12	0.22799	0.07	-0.69599	0.85	0.66	0
JF_NH_F_61	O	5.79	-0.85467	0.27	-0.01361	-0.62	0.59	0
JG_HL_M_64	O	6.35	0.98257	0.13	-0.12734	0.95	-0.05	0
JG_NH_M_28	Y	5.91	-0.46098	0.27	1.12369	-0.42	0.17	0
JH_NH_F_21	Y	5.89	-0.5266	0.45	0.10012	-1.29	0.78	0
JJ_NH_F_18	Y	5.98	-0.23132	0.26	0.7825	-0.26	0.27	0
JK_NH_F_46	M	5.66	-1.28118	0.34	1.91979	-1.16	0.03	0
JK_NH_F_75	O	5.81	-0.78906	0.22	1.00996	-0.36	-0.68	0
JL_NH_M_23	Y	5.95	-0.32975	0.26	0.32758	-0.31	0.84	0
JM_NH_M_61	O	6.22	0.55607	0.19	0.32758	0.46	0.05	0
JN_NH_F_70	O	6.16	0.35922	0.27	-0.12734	-0.01	0.09	0
JP_HL_M_84	O	6.47	1.37626	0.2	-0.80972	0.82	-1.93	1
JT_NH_F_68	O	6.18	0.42483	0.27	-0.80972	0.02	0.29	0
JT_NH_F_72	O	6.25	0.65449	0.16	-0.12734	0.64	-0.42	0
JV_NH_F_20	Y	5.73	-1.05152	0.38	-1.03717	-1.23	0.85	0
KD_NH_M_20	Y	6.18	0.42483	0.25	-0.12734	0.11	0.88	0
KG_NH_F_47	M	5.95	-0.32975	0.08	0.21385	0.52	-0.21	0
KM_HL_F_65	O	5.54	-1.67487	0.55	-0.46853	-2.33	0.18	0
KS_NH_F_61	O	6.41	1.17942	0.32	0.10012	0.16	0.23	0
KT_NH_F_57	M	5.54	-1.67487	0.35	0.44131	-1.4	0.44	0
LB_HL_M_66	O	6.2	0.49045	0.29	-0.80972	-0.04	0.55	0
LF_NH_F_53	M	5.98	-0.23132	0.28	-0.92345	-0.36	-0.08	0
LF_NH_F_59	M	5.7	-1.14995	0.35	-1.03717	-1.14	0.62	0
LH_HL_F_67	O	6.18	0.42483	0.17	0.10012	0.48	-0.59	0
LH_NH_F_73	O	6.39	1.1138	0.15	-0.69599	0.92	-0.5	0
LR_NH_M_64	O	6.45	1.31065	0.14	-0.58226	1.06	-0.93	0
LS_HL_M_80	O	6.54	1.60592	0.18	-0.58226	1.03	-0.22	0
LW_NH_F_61	O	5.95	-0.32975	0.15	0.44131	0.2	0.37	0
MC_NH_CI_M_62	O	6.23	0.58887	0.18	-0.92345	0.52	-0.27	0
MC_NH_F_22	Y	5.91	-0.46098	0.25	-0.01361	-0.33	0.37	0
MD_HL_M_53	M	6.18	0.42483	0.18	-0.46853	0.44	-1.01	0
MF_HL_F_90	O	5.72	-1.08433	0.28	-1.03717	-0.78	-0.33	0
MF_NH_F_65	O	6.35	0.98257	0.28	-0.12734	0.25	0.01	0
MG_NH_F_62	O	6.08	0.09676	0.1	0.10012	0.64	-0.54	0
MJ_HL_F_72	O	5.66	-1.28118	0.23	-0.69599	-0.65	-0.37	0
MK_HL_F_74	O	5.68	-1.21556	0.3	-0.3548	-0.94	-0.37	0
MK_NH_F_41	M	5.75	-0.98591	0.41	-0.3548	-1.34	0.25	0
MM_NH_M_64	O	6.14	0.2936	0.24	-0.69599	0.09	0.11	0
MR_HL_M_89	O	5.83	-0.72344	0	2.48844	0.7	-1.31	0
MS_NH_M_43	M	6.09	0.12956	0.29	-0.58226	-0.22	0.56	0
MZ_NH_M_58	M	6.56	1.67154	0.12	-0.92345	1.34	0.17	0
ND_NH_M_30	Y	6.23	0.58887	0.08	0.10012	0.98	0.56	0
NL_NH_M_29	Y	6.2	0.49045	0.12	-0.80972	0.75	0.63	0
NS_NH_M_22	Y	5.75	-0.98591	0.5	0.44131	-1.75	1.07	0
PB_NH_F_24	Y	5.6	-1.47802	0.45	0.89623	-1.77	0.44	0
PC_HL_F_49	M	6	-0.16571	0.38	6.12779	-0.79	0.41	0
PG_NH_F_73	O	6.04	-0.03448	0.38	0.66877	-0.72	-0.58	0
PS_HL_F_73	O	5.77	-0.92029	0.26	1.12369	-0.61	-0.65	0
PT_NH_M_25	Y	6	-0.16571	0.19	0.10012	0.09	0.91	0
RA_HL_M_63	O	6.54	1.60592	0.03	-0.58226	1.72	-0.55	0
RC_HL_M_68	O	5.85	-0.65783	0.21	-0.12734	-0.24	0.32	0
RG_HL_F_65	O	5.75	-0.98591	0.15	-0.46853	-0.13	-0.1	0
RG_NH_F_29	Y	5.48	-1.87172	0.28	0.32758	-1.18	-0.14	0
RP_HL_M_72	O	6.2	0.49045	0.19	0.32758	0.42	0.47	0
SM_HL_F_72	O	6.06	0.03114	0.21	-0.80972	0.1	-0.84	0
SM_HL_F_86	O	5.95	-0.32975	0.27	-1.1509	-0.36	-0.25	0
SM_NH_F_60	O	5.93	-0.39536	0.27	0.66877	-0.39	0.28	0
SM_NH_F_65	O	5.91	-0.46098	0.13	0.10012	0.23	0.17	0
SP_NH_F_20	Y	5.89	-0.5266	0.39	-0.24107	-1.01	1.12	0
SS_NH_F_23	Y	6	-0.16571	0.36	-0.46853	-0.69	0.42	0
TL_HL_F_50	M	6	-0.16571	0.21	2.14725	0	-0.16	0
TL_HL_M_58	M	5.81	-0.78906	0.26	-0.80972	-0.54	-0.25	0
TP_NH_M_22	Y	6.08	0.09676	0.22	0.21385	0.09	0.55	0
TS_HL_M_54	M	6.47	1.37626	0.18	-0.80972	0.91	-0.63	0
VH_HL_M_31	M	6.2	0.49045	0.16	-0.80972	0.56	0.51	0
WA_NH_M_89	O	6.31	0.85134	0.12	-0.12734	0.93	-0.2	0
WH_HL_M_64	O	6.06	0.03114	0.08	1.35115	0.7	-0.61	0
WS_HL_M_92	O	6.87	2.68858	0.1		1.94	-1.83	1
WS_NH_F_54	M	6.41	1.17942	0.16	-0.92345	0.91	-0.02	0
WT_NH_M_78	O	6.81	2.49173	0.06	-0.80972	2.03	-1.08	0
YY_NH_M_25	Y	5.99	-0.19852	0.24	-0.3548	-0.15	0.5	0
	mean	6.05051	-2.54237e-07	0.22822	-1.36752e-06	-8.47458e-05	-0.00059322
	std	0.304804	1	0.107716	1	0.868866	0.636257
	Cog correlation	-0.332194		0.451933

## Sheet: Figure 1
Figure 1A
Age Group	Hearing Level			Hearing level (dB)
M	18.75		Age	Mean	SD
M	3.75		Young	1.39423	3.28495
M	12.5		Middle	11.2981	9.12059
M	6.25		Elderly	22.4432	16.3119
M	8.75
M	30
M	7.5
M	18.75
M	2.5
M	18.75
M	17.5
M	25
M	12.5
M	6.25
M	3.75
M	5
M	8.75
M	0
M	2.5
M	10
M	7.5
M	10
M	27.5
M	28.75
M	2.5
M	-1.25
O	10
O	27.5
O	21.25
O	23.75
O	12.5
O	6.25
O	70
O	15
O	23.75
O	47.5
O	5
O	13.75
O	10
O	13.75
O	8.75
O	-2.5
O	12.5
O	37.5
O	2.5
O	7.5
O	11.25
O	11.25
O	51.25
O	7.5
O	35
O	25
O	16.25
O	50
O	3.75
O	45
O	32.5
O	21.25
O	23.75
O	41.25
O	20
O	3.75
O	18.75
O	7.5
O	42.5
O	8.75
O	8.75
O	6.25
O	35
O	7.5
O	12.5
O	58.75
O	8.75
O	13.75
O	21.25
O	48.75
O	7.5
O	41.25
O	21.25
O	23.75
O	52.5
O	45
O	23.75
O	23.75
O	10
O	31.25
O	17.5
O	10
O	15
O	23.75
O	53.75
O	17.5
Y	-1.25
Y	-2.5
Y	5
Y	-3.75
Y	5
Y	-2.5
Y	-3.75
Y	-1.25
Y	2.5
Y	3.75
Y	7.5
Y	-1.25
Y	3.75
Y	1.25
Y	0
Y	3.75
Y	5
Y	1.25
Y	2.5
Y	0
Y	1.25
Y	-1.25
Y	2.5
Y	7.5
Y	3.75
Y	-2.5

## Sheet: Figure 2
Figure 2A and 2B				Figure 2C				Figure 2D
Age	Hearing Level	Cognitive Performance		Age	Hearing Level Adjusted- Cognitive Performance			Hearing Level	Age-Adjusted Cognitive Performance
57	18.75	-0.13		57	-0.0628			18.75	-0.10542
48	3.75	0.42		48	0.1778			3.75	0.25602
43	12.5	0.81		43	0.75056			12.5	0.54095
32	6.25	1.07		32	0.88537			6.25	0.57239
51	8.75	0.35		51	0.20835			8.75	0.24629
52	30	-0.04		52	0.25958			30	-0.12281
50	7.5	0.59		50	0.42507			7.5	0.46778
58	18.75	0.13		58	0.20143			18.75	0.18001
41	2.5	0.12		41	-0.14655			2.5	-0.19078
48	18.75	-0.22		48	-0.14876			18.75	-0.38221
59	17.5	-0.02		59	0.02681			17.5	0.05257
46	25	0.03		46	0.23192			25	-0.17381
47	12.5	-0.21		47	-0.26915			12.5	-0.39394
57	6.25	0.44		57	0.25296			6.25	0.47007
53	3.75	-0.08		53	-0.32031			3.75	-0.13608
59	5	0.62		59	0.40176			5	0.68725
53	8.75	-1.01		53	-1.14657			8.75	-1.06623
41	0	0.25		41	-0.06573			0	-0.05801
43	2.5	0.56		43	0.29685			2.5	0.29503
58	10	0.17		58	0.06139			10	0.22178
49	7.5	0.41		49	0.24629			7.5	0.26779
50	10	-0.16		50	-0.26848			10	-0.27772
58	27.5	-0.25		58	0.00131			27.5	-0.20191
54	28.75	-0.63		54	-0.34981			28.75	-0.66383
31	2.5	0.51		31	0.24645			2.5	-0.00981
54	-1.25	-0.02		54	-0.3668			-1.25	-0.05747
70	10	-0.75		70	-0.86279			10	-0.44797
92	27.5	-0.63		92	-0.37879			27.5	0.13889
84	21.25	-0.07		84	0.05196			21.25	0.52988
74	23.75	-0.4		74	-0.22057			23.75	-0.00663
80	12.5	-0.08		80	-0.13887			12.5	0.43604
61	6.25	-0.01		61	-0.19436			6.25	0.10756
80	70	-0.02		80	1.12053			70	0.5007
65	15	0.15		65	0.1399			15	0.34482
74	23.75	-1.21		74	-1.03601			23.75	-0.82207
89	47.5	-0.58		89	0.08986			47.5	0.12837
65	5	0.29		65	0.07203			5	0.48473
70	13.75	-0.13		70	-0.16122			13.75	0.17569
67	10	-0.07		67	-0.17682			10	0.1744
64	13.75	-0.44		64	-0.46831			13.75	-0.25862
67	8.75	0.08		67	-0.05534			8.75	0.32185
65	-2.5	-0.79		65	-1.16171			-2.5	-0.59317
65	12.5	0.8		65	0.73818			12.5	0.99504
87	37.5	-1.99		87	-1.52567			37.5	-1.32179
60	2.5	0.88		60	0.61759			2.5	0.97622
69	7.5	-0.24		69	-0.40485			7.5	0.04072
64	11.25	0		64	-0.08432			11.25	0.17731
71	11.25	-0.82		71	-0.90525			11.25	-0.49519
89	51.25	-1.32		89	-0.57634			51.25	-0.61575
62	7.5	-0.71		62	-0.86848			7.5	-0.57134
69	35	-0.63		69	-0.22327			35	-0.3491
62	25	-0.19		62	0.01378			25	-0.05269
64	16.25	0.24		64	0.26364			16.25	0.42138
61	50	0.66		61	1.38332			50	0.7762
61	3.75	0.59		61	0.34969			3.75	0.70355
64	45	-0.05		64	0.56623			45	0.12661
75	32.5	-0.68		75	-0.32304			32.5	-0.2697
61	21.25	0.05		61	0.17425			21.25	0.1645
70	23.75	0.09		70	0.26726			23.75	0.39638
84	41.25	-1.93		84	-1.3915			41.25	-1.32914
68	20	0.29		68	0.38683			20	0.55147
72	3.75	-0.42		72	-0.66347			3.75	-0.07637
65	18.75	0.18		65	0.25273			18.75	0.37973
61	7.5	0.23		61	0.07021			7.5	0.34615
66	42.5	0.55		66	1.1097			42.5	0.76443
67	8.75	-0.59		67	-0.73068			8.75	-0.35349
73	8.75	-0.5		73	-0.64117			8.75	-0.13676
64	6.25	-0.93		64	-1.1238			6.25	-0.75827
80	35	-0.22		80	0.1931			35	0.30051
61	7.5	0.37		61	0.20586			7.5	0.48181
62	12.5	-0.27		62	-0.32495			12.5	-0.13169
90	58.75	-0.33		90	0.57226			58.75	0.39822
65	8.75	0.01		65	-0.12697			8.75	0.20782
62	13.75	-0.54		62	-0.57335			13.75	-0.40606
72	21.25	-0.37		72	-0.24946			21.25	-0.02598
74	48.75	-0.37		74	0.32549			48.75	0.01997
64	7.5	0.11		64	-0.05152			7.5	0.28804
89	41.25	-1.31		89	-0.76805			41.25	-0.59968
73	21.25	-0.58		73	-0.46159			21.25	-0.21691
73	23.75	-0.65		73	-0.47395			23.75	-0.28121
63	52.5	-0.55		63	0.21968			52.5	-0.39698
68	45	0.32		68	0.93811			45	0.5833
65	23.75	-0.1		65	0.07092			23.75	0.09404
72	23.75	0.47		72	0.64393			23.75	0.81546
72	10	-0.84		72	-0.95328			10	-0.49605
86	31.25	-0.25		86	0.07822			31.25	0.39077
60	17.5	0.28		60	0.32879			17.5	0.37575
65	10	0.17		65	0.06348			10	0.37229
89	15	-0.2		89	-0.20447			15	0.50932
64	23.75	-0.61		64	-0.43664			23.75	-0.43473
92	53.75	-1.83		92	-1.03312			53.75	-1.06086
78	17.5	-1.08		78	-1.03626			17.5	-0.60764
18	-1.25	0.97		18	0.62256			-1.25	0.16858
20	-2.5	0.6		20	0.22541			-2.5	-0.1602
21	5	0.1		21	-0.11611			5	-0.63635
22	-3.75	0.86		22	0.4669			-3.75	0.14967
24	5	0.4		24	0.18943			5	-0.2672
21	-2.5	0.31		21	-0.05716			-2.5	-0.42156
26	-3.75	1.05		26	0.65533			-3.75	0.42291
18	-1.25	0.85		18	0.50427			-1.25	0.05028
27	2.5	0.33		27	0.06368			2.5	-0.27739
28	3.75	0.17		28	-0.07194			3.75	-0.41779
21	7.5	0.78		21	0.61702			7.5	0.04484
18	-1.25	0.27		18	-0.07094			-1.25	-0.52492
23	3.75	0.84		23	0.59472			3.75	0.14286
20	1.25	0.85		20	0.56117			1.25	0.09765
20	0	0.88		20	0.55682			0	0.11927
22	3.75	0.37		22	0.12841			3.75	-0.34465
30	5	0.56		30	0.34174			5	0.01233
29	1.25	0.63		29	0.34057			1.25	0.06787
22	2.5	1.07		22	0.80588			2.5	0.35879
24	0	0.44		24	0.12303			0	-0.22971
25	1.25	0.91		25	0.62035			1.25	0.26284
29	-1.25	-0.14		29	-0.4801			-1.25	-0.70085
20	2.5	1.12		20	0.85765			2.5	0.36816
23	7.5	0.42		23	0.25682			7.5	-0.27296
22	3.75	0.55		22	0.30995			3.75	-0.16311
25	-2.5	0.5		25	0.12828			-2.5	-0.15131

## Sheet: Figure 3
Figure 3A and 3B				Figure 3C				Figure 3D
ABR V Latency	ABR V amplitude	Cognitive Performance		ABR V Latency	Age-Adjusted Cognitive Performance			ABR V amplitude	Age-Adjusted Cognitive Performance
-2.03576	1.31623	-0.13		1.17942	-0.08553			1.31623	-0.10542
-1.21556	0.10936	0.42		-0.98591	0.39195			0.10936	0.25602
0.35922	-0.16915	0.81		0.49045	0.44231			-0.16915	0.54095
-1.67487	1.50191	1.07		1.17942	0.17354			1.50191	0.57239
1.934	-0.16915	0.35		0.12956	0.23958			-0.16915	0.24629
-1.8061	-0.5405	-0.04		-1.21556	0.27562			-0.5405	-0.12281
-0.85467	-0.44766	0.59		-0.23132	0.0767			-0.44766	0.46778
0.09676	0.94489	0.13		-1.14995	0.04979			0.94489	0.18001
1.17942	0.66638	0.12		-1.67487	0.6408			0.66638	-0.19078
0.65449	0.38787	-0.22		-1.67487	0.1426			0.38787	-0.38221
1.47469	-1.46886	-0.02		-0.16571	0.14979			-1.46886	0.05257
-1.28118	1.03772	0.03		-0.85467	0.19936			1.03772	-0.17381
-0.32975	-1.37603	-0.21		1.934	-0.10186			-1.37603	-0.39394
-1.67487	1.13056	0.44		0.42483	0.01051			1.13056	0.47007
-0.23132	0.4807	-0.08		-0.16571	0.12987			0.4807	-0.13608
-1.14995	1.13056	0.62		1.67154	-0.21488			1.13056	0.68725
0.42483	-0.44766	-1.01		0.35922	0.21641			-0.44766	-1.06623
-0.98591	1.68758	0.25		-0.32975	0.2062			1.68758	-0.05801
0.12956	0.57354	0.56		1.47469	-0.21495			0.57354	0.29503
1.67154	-1.00468	0.17		0.65449	0.08699			-1.00468	0.22178
-0.16571	1.40907	0.41		-2.03576	0.179			1.40907	0.26779
-0.16571	-0.16915	-0.16		0.09676	-0.05603			-0.16915	-0.27772
-0.78906	0.29503	-0.25		-1.28118	0.32209			0.29503	-0.20191
1.37626	-0.44766	-0.63		-0.78906	0.03332			-0.44766	-0.66383
0.49045	-0.63333	0.51		1.37626	-0.10538			-0.63333	-0.00981
1.17942	-0.63333	-0.02		-1.8061	0.25548			-0.63333	-0.05747
-0.39536	-0.91184	-0.75		-0.65783	-0.11941			-0.91184	-0.44797
0.65449	-0.35482	-0.63		-0.10009	-0.07603			-0.35482	0.13889
0.85134	-0.26199	-0.07		-0.85467	-0.01985			-0.26199	0.52988
0.49045	-0.72617	-0.4		0.65449	-0.39128			-0.72617	-0.00663
0.49045	0.29503	-0.08		-0.59221	-0.12603			0.29503	0.43604
-0.49379	-0.5405	-0.01		-0.49379	-0.05625			-0.5405	0.10756
-2.42945	0.66638	-0.02		1.31065	-0.29805			0.66638	0.5007
1.5403	-1.74737	0.15		1.17942	-0.22503			-1.74737	0.34482
0.98257	0.10936	-1.21		-0.32975	-0.0728			0.10936	-0.82207
2.55735	-1.84021	-0.58		0.22799	-0.14898			-1.84021	0.12837
-0.59221	-0.5405	0.29		0.2936	-0.19546			-0.5405	0.48473
-0.46098	-0.16915	-0.13		0.72011	-0.33812			-0.16915	0.17569
1.40907	-0.5405	-0.07		0.98257	-0.28488			-0.5405	0.1744
-0.39536	-1.00468	-0.44		-0.92029	-0.1328			-1.00468	-0.25862
-0.92029	0.75921	0.08		0.42483	-0.26848			0.75921	0.32185
-0.65783	0.57354	-0.79		1.1138	-0.45754			0.57354	-0.59317
-0.78906	-1.09752	0.8		-0.46098	-0.13927			-1.09752	0.99504
0.09676	0.01652	-1.99		1.40907	-0.36776			0.01652	-1.32179
-0.10009	0.01652	0.88		-0.39536	-0.24553			0.01652	0.97622
0.72011	-0.16915	-0.24		0.03114	-0.32841			-0.16915	0.04072
0.2936	0.29503	0		0.2936	-0.19546			0.29503	0.17731
0.22799	-0.81901	-0.82		0.22799	-0.32833			-0.81901	-0.49519
1.31065	-1.74737	-1.32		0.58887	-0.18539			-1.74737	-0.61575
0.22799	-0.81901	-0.71		-0.78906	-0.10618			-0.81901	-0.57134
-0.65783	-0.5405	-0.63		0.49045	-0.53416			-0.5405	-0.3491
-0.39536	-1.5617	-0.19		0.09676	-0.13575			-1.5617	-0.05269
-0.39536	-0.5405	0.24		-0.39536	-0.12596			-0.5405	0.42138
0.22799	-1.46886	0.66		-0.46098	-0.23891			-1.46886	0.7762
-0.85467	0.38787	0.59		1.5403	-0.34114			0.38787	0.70355
0.98257	-0.91184	-0.05		0.85134	-0.74992			-0.91184	0.12661
-0.78906	-0.07631	-0.68		-0.39536	-0.12596			-0.07631	-0.2697
0.55607	-0.35482	0.05		-0.39536	-0.04625			-0.35482	0.1645
0.35922	0.38787	0.09		2.49173	-0.69617			0.38787	0.39638
1.37626	-0.26199	-1.93		-1.67487	-0.01683			-0.26199	-1.32914
0.42483	0.38787	0.29		0.42483	-0.28841			0.38787	0.55147
0.65449	-0.63333	-0.42		0.55607	-0.16215			-0.63333	-0.07637
-1.67487	2.98729	0.18		-1.28118	-0.19603			2.98729	0.37973
1.17942	0.85205	0.23		-0.03448	-0.34172			0.85205	0.34615
0.49045	0.57354	0.55		0.85134	-0.65028			0.57354	0.76443
0.42483	-0.5405	-0.59		0.03114	-0.16898			-0.5405	-0.35349
1.1138	-0.72617	-0.5		-0.98591	-0.08632			-0.72617	-0.13676
1.31065	-0.81901	-0.93		0.35922	-0.32164			-0.81901	-0.75827
1.60592	-0.44766	-0.22		0.49045	-0.37474			-0.44766	0.30051
-0.32975	-0.72617	0.37		-0.92029	-0.25236			-0.72617	0.48181
0.58887	-0.44766	-0.27		0.49045	-0.41459			-0.44766	-0.13169
-1.08433	0.4807	-0.33		0.98257	-0.46423			0.4807	0.39822
0.98257	0.4807	0.01		-0.39536	-0.08611			0.4807	0.20782
0.09676	-1.19035	-0.54		0.65449	-0.78984			-1.19035	-0.40606
-1.28118	0.01652	-0.37		-0.32975	-0.571			0.01652	-0.02598
-1.21556	0.66638	-0.37		-0.78906	-0.30546			0.66638	0.01997
0.2936	0.10936	0.11		-0.65783	-0.19913			0.10936	0.28804
-0.72344	-2.11872	-1.31		1.60592	-0.64668			-2.11872	-0.59968
-0.03448	1.40907	-0.58		0.09676	-0.63395			1.40907	-0.21691
-0.92029	0.29503	-0.65		1.37626	-0.70323			0.29503	-0.28121
1.60592	-1.84021	-0.55		-0.72344	-0.59107			-1.84021	-0.39698
-0.65783	-0.16915	0.32		0.49045	-0.25517			-0.16915	0.5833
-0.98591	-0.72617	-0.1		0.98257	-0.26495			-0.72617	0.09404
0.49045	-0.35482	0.47		-0.65783	-0.1792			-0.35482	0.81546
0.03114	-0.16915	-0.84		2.55735	-0.922			-0.16915	-0.49605
-0.32975	0.38787	-0.25		-1.21556	-0.24251			0.38787	0.39077
-0.39536	0.38787	0.28		0.22799	-0.12905			0.38787	0.37575
-0.46098	-0.91184	0.17		1.31065	-0.79625			-0.91184	0.37229
0.85134	-1.00468	-0.2		1.60592	-0.3079			-1.00468	0.50932
0.03114	-1.37603	-0.61		2.68858	-0.99502			-1.37603	-0.43473
2.68858	-1.19035	-1.83		-1.08433	-0.57459			-1.19035	-1.06086
2.49173	-1.5617	-1.08		-2.42945	-0.23963			-1.5617	-0.60764
0.09676	0.85205	0.97		-1.34679	0.80699			0.85205	0.16858
-0.03448	1.87325	0.6		-0.98591	0.69087			1.87325	-0.1602
-1.05152	0.29503	0.1		-0.03448	0.71447			0.29503	-0.63635
-1.34679	1.87325	0.86		1.1138	0.57871			1.87325	0.14967
0.58887	1.50191	0.4		-0.19852	0.63138			1.50191	-0.2672
1.1138	-0.5405	0.31		0.09676	0.74109			-0.5405	-0.42156
-0.98591	1.31623	1.05		0.03114	0.74771			1.31623	0.42291
0.03114	1.31623	0.85		-0.23132	0.77418			1.31623	0.05028
-0.46098	-0.16915	0.33		-1.87172	0.72044			-0.16915	-0.27739
-0.46098	0.38787	0.17		0.42483	0.66814			0.38787	-0.41779
-0.5266	2.05892	0.78		-1.47802	0.78037			2.05892	0.04484
-0.23132	0.29503	0.27		-1.05152	0.81706			0.29503	-0.52492
-0.32975	0.29503	0.84		-0.16571	0.62807			0.29503	0.14286
-1.05152	1.40907	0.85		0.49045	0.48217			1.40907	0.09765
0.42483	0.20219	0.88		-0.5266	0.76411			0.20219	0.11927
-0.46098	0.20219	0.37		-0.98591	0.77058			0.20219	-0.34465
0.58887	-1.37603	0.56		-0.46098	0.61799			-1.37603	0.01233
0.49045	-1.00468	0.63		-0.46098	0.71763			-1.00468	0.06787
-0.98591	2.52311	1.07		0.09676	0.66138			2.52311	0.35879
-1.47802	2.05892	0.44		-0.32975	0.68447			2.05892	-0.22971
-0.16571	-0.35482	0.91		-0.46098	0.59807			-0.35482	0.26284
-1.87172	0.4807	-0.14		-1.05152	0.79713			0.4807	-0.70085
-0.5266	1.50191	1.12		0.58887	0.57188			1.50191	0.36816
-0.16571	1.2234	0.42		0.58887	0.45231			1.2234	-0.27296
0.09676	-0.07631	0.55		-0.5266	0.74418			-0.07631	-0.16311
-0.19852	0.10936	0.5		-0.16571	0.66792			0.10936	-0.15131

## Sheet: Figure 4
Figure 4A					Figure 4A
Percentile	ABR wave V Amplitude	ABR wave V Latency	Chance performance		Age-Adjusted ercentile	ABR wave V Amplitude	ABR wave V Latency	Chance performance
1	0.517241	0.75	0.5125		2	0.57971	0.643478	0.513333
2	0.643478	0.837681	0.513333		3	0.805663	0.705277	0.472368
3	0.72807	0.857456	0.472368		4	0.805663	0.705277	0.544425
4	0.787611	0.734513	0.544425		5	0.805663	0.705277	0.493601
5	0.729167	0.755952	0.493601		6	0.764773	0.692045	0.519545
6	0.751136	0.782954	0.519545		7	0.712538	0.662589	0.49949
7	0.760449	0.800204	0.49949		8	0.692438	0.706882	0.508981
8	0.737037	0.775926	0.508981		9	0.692438	0.706882	0.528632
9	0.747664	0.763806	0.528632		10	0.629808	0.682005	0.479403
10	0.704403	0.722484	0.479403		11	0.629808	0.682005	0.472308
11	0.717949	0.697436	0.472308		12	0.656311	0.708091	0.498641
12	0.71521	0.661489	0.498641		13	0.647059	0.677696	0.477757
13	0.693015	0.630515	0.477757		14	0.621478	0.664008	0.537852
14	0.691653	0.641148	0.537852		15	0.621478	0.664008	0.552632
15	0.691653	0.641148	0.552632		16	0.621478	0.664008	0.477459
16	0.691653	0.641148	0.477459		17	0.59233	0.648674	0.514745
17	0.708163	0.636735	0.514745		18	0.59233	0.648674	0.49611
18	0.699771	0.658124	0.49611		19	0.596572	0.636288	0.481465
19	0.699771	0.658124	0.481465		20	0.596572	0.636288	0.505629
20	0.718972	0.676862	0.505629		21	0.596572	0.636288	0.502667
21	0.732473	0.675269	0.502667		22	0.596572	0.636288	0.523829
22	0.738712	0.687709	0.523829		23	0.608059	0.63777	0.533374
23	0.748881	0.676842	0.533374		24	0.606439	0.622348	0.474196
24	0.759783	0.691205	0.474196		25	0.606439	0.622348	0.524249
25	0.73452	0.647757	0.524249		26	0.610102	0.619913	0.492251
26	0.73452	0.647757	0.492251		27	0.610102	0.619913	0.517115
27	0.719477	0.62936	0.517115		28	0.59944	0.612745	0.5
28	0.721212	0.63779	0.5		29	0.59944	0.612745	0.519966
29	0.699484	0.618589	0.519966		30	0.59693	0.617951	0.514261
30	0.696816	0.628387	0.514261		31	0.59693	0.617951	0.514145
31	0.689145	0.652302	0.514145		32	0.585197	0.624013	0.513454
32	0.689145	0.652302	0.513454		33	0.601449	0.580918	0.521292
33	0.702369	0.646868	0.521292		34	0.601449	0.580918	0.4875
34	0.713141	0.656731	0.4875		35	0.601449	0.580918	0.507412
35	0.727589	0.649984	0.507412		36	0.601449	0.580918	0.527504
36	0.715039	0.628527	0.527504		37	0.601449	0.580918	0.512511
37	0.698326	0.603044	0.512511		38	0.601449	0.580918	0.49589
38	0.698326	0.603044	0.49589		39	0.601449	0.580918	0.529106
39	0.706522	0.59058	0.529106		40	0.645283	0.602032	0.523155
40	0.691071	0.594941	0.523155		41	0.645283	0.602032	0.510595
41	0.691071	0.594941	0.510595		42	0.645283	0.602032	0.47
42	0.697941	0.618823	0.47		43	0.645283	0.602032	0.513491
43	0.708224	0.6295	0.513491		44	0.645283	0.602032	0.506381
44	0.713869	0.612762	0.506381		45	0.645283	0.602032	0.521039
45	0.724964	0.622222	0.521039		46	0.661458	0.616898	0.534459
46	0.724964	0.622222	0.534459		47	0.704023	0.625862	0.502655
47	0.724964	0.622222	0.502655		48	0.704023	0.625862	0.486195
48	0.726776	0.620362	0.486195		49	0.704023	0.625862	0.513046
49	0.719253	0.631034	0.513046		50	0.72338	0.632234	0.522436
50	0.707843	0.616777	0.522436		51	0.72338	0.632234	0.476006
51	0.711207	0.625287	0.488696		52	0.72338	0.632234	0.508254
52	0.701179	0.61461	0.479605		53	0.72338	0.632234	0.500837
53	0.691486	0.607215	0.532035		54	0.72338	0.632234	0.491319
54	0.689815	0.611401	0.461905		55	0.71824	0.627622	0.490856
55	0.680987	0.624383	0.472386		56	0.71824	0.627622	0.502885
56	0.670455	0.62704	0.500204		57	0.723235	0.630294	0.517237
57	0.687445	0.642669	0.474537		58	0.723235	0.630294	0.516607
58	0.708631	0.64881	0.473662		59	0.724303	0.641295	0.50631
59	0.708631	0.64881	0.52673		60	0.724303	0.641295	0.518999
60	0.692538	0.634103	0.48989		61	0.701674	0.609741	0.491818
61	0.682669	0.647947	0.500647		62	0.701674	0.609741	0.510959
62	0.691629	0.64414	0.456801		63	0.71938	0.64	0.517138
63	0.677211	0.633292	0.47512		64	0.71938	0.64	0.522605
64	0.675039	0.632248	0.484264		65	0.721254	0.646817	0.517436
65	0.676282	0.628526	0.508293		66	0.732051	0.630769	0.494872
66	0.676282	0.628526	0.508673		67	0.736449	0.650438	0.510678
67	0.687115	0.643298	0.503661		68	0.751084	0.641975	0.535132
68	0.691118	0.635526	0.494416		69	0.751084	0.641975	0.540774
69	0.695696	0.629963	0.521986		70	0.738821	0.642954	0.510705
70	0.700881	0.650745	0.463828		71	0.737745	0.642157	0.503536
71	0.715686	0.643557	0.449958		72	0.759358	0.640642	0.498111
72	0.701248	0.656328	0.468132		73	0.75	0.625363	0.530342
73	0.687863	0.658067	0.485703		74	0.751894	0.639015	0.545227
74	0.677273	0.645076	0.433778		75	0.751894	0.639015	0.506098
75	0.677273	0.645076	0.467186		76	0.730159	0.646825	0.521746
76	0.646825	0.610317	0.453488		77	0.7151	0.628409	0.503459
77	0.655678	0.623118	0.456898		78	0.733278	0.641304	0.531982
78	0.657609	0.62291	0.475009		79	0.76129	0.657634	0.515011
79	0.674839	0.636559	0.467581		80	0.78627	0.651716	0.48627
80	0.671854	0.658581	0.484539		81	0.78627	0.651716	0.516064
81	0.671854	0.658581	0.479309		82	0.787405	0.64678	0.530535
82	0.694158	0.686303	0.51665		83	0.790816	0.62602	0.500106
83	0.710261	0.66454	0.465705		84	0.821111	0.630556	0.525306
84	0.710261	0.66454	0.471682		85	0.821111	0.630556	0.523722
85	0.689444	0.671667	0.491969		86	0.788603	0.629289	0.489342
86	0.675015	0.653465	0.513333		87	0.788603	0.629289	0.468934
87	0.710784	0.674632	0.49793		88	0.785027	0.632555	0.516764
88	0.755987	0.691262	0.459692		89	0.77037	0.576852	0.530916
89	0.781685	0.673993	0.479702		90	0.77037	0.576852	0.492217
90	0.808176	0.698899	0.497411		91	0.77037	0.576852	0.507986
91	0.82328	0.704333	0.497559		92	0.77037	0.576852	0.477574
92	0.795107	0.701325	0.468803		93	0.822394	0.571429	0.419572
93	0.795107	0.701325	0.490938		94	0.822394	0.571429	0.56875
94	0.768182	0.667045	0.467734		95	0.765217	0.507246	0.529167
95	0.833333	0.74256	0.494603		96	0.765217	0.507246	0.580354
96	0.920354	0.778761	0.489206		97	0.765217	0.507246	0.416228
97	0.940789	0.855263	0.489215		98	0.765217	0.507246	0.535072
98	0.956522	0.852174	0.480517
99	0.923077	0.717949	0.501982

## Sheet: Figure 5
Figure 5A					Figure 5B
Percentile	ABR wave V Amplitude	ABR wave V Latency	Chance performance		Age-Adjusted ercentile	ABR wave V Amplitude	ABR wave V Latency	Chance performance
1	0.387931	0.685345	0.557471		1	0.5	0.5	0.5
2	0.314504	0.721491	0.535279		2	0.234649	0.121597	0.598175
3	0.725877	0.833333	0.530117		3	0.234649	0.121597	0.598175
4	0.782581	0.755717	0.506976		4	0.82132	0.737716	0.522316
5	0.72809	0.794219	0.539737		5	0.82132	0.737716	0.522316
6	0.748552	0.829982	0.555296		6	0.784325	0.733929	0.506896
7	0.754651	0.851299	0.529993		7	0.723232	0.671212	0.51688
8	0.726534	0.79201	0.513843		8	0.723232	0.671212	0.51688
9	0.73188	0.781688	0.528245		9	0.70152	0.70898	0.532586
10	0.673953	0.706985	0.504024		10	0.70152	0.70898	0.532586
11	0.681616	0.686944	0.536276		11	0.648889	0.707963	0.535358
12	0.68271	0.633277	0.545891		12	0.671825	0.734108	0.545639
13	0.67207	0.59596	0.536698		13	0.659771	0.681575	0.539699
14	0.67207	0.59596	0.536698		14	0.659771	0.681575	0.539699
15	0.686943	0.622939	0.509537		15	0.621298	0.653456	0.515268
16	0.686943	0.622939	0.509537		16	0.621298	0.653456	0.515268
17	0.710644	0.62298	0.501724		17	0.621298	0.653456	0.515268
18	0.710301	0.625236	0.500879		18	0.599085	0.637189	0.506811
19	0.706097	0.646196	0.503778		19	0.599085	0.637189	0.506811
20	0.721721	0.664754	0.506102		20	0.599085	0.637189	0.506811
21	0.738142	0.666164	0.517935		21	0.608278	0.630435	0.519844
22	0.749164	0.678094	0.496711		22	0.608278	0.630435	0.519844
23	0.757286	0.666839	0.510968		23	0.617719	0.629588	0.523071
24	0.768019	0.68061	0.509618		24	0.620455	0.614015	0.53202
25	0.768019	0.68061	0.509618		25	0.620455	0.614015	0.53202
26	0.740132	0.637192	0.521197		26	0.620455	0.614015	0.53202
27	0.724433	0.619945	0.520293		27	0.621222	0.613098	0.534646
28	0.728488	0.627012	0.509426		28	0.610364	0.608453	0.521198
29	0.715145	0.606722	0.519781		29	0.610364	0.608453	0.521198
30	0.710027	0.616531	0.515808		30	0.608551	0.614097	0.516842
31	0.710027	0.616531	0.515808		31	0.608551	0.614097	0.516842
32	0.702632	0.641776	0.513509		32	0.597247	0.620835	0.510711
33	0.717156	0.636952	0.51299		33	0.597247	0.620835	0.510711
34	0.726603	0.646795	0.503932		34	0.597247	0.620835	0.510711
35	0.739399	0.639787	0.504684		35	0.597247	0.620835	0.510711
36	0.725999	0.617176	0.518475		36	0.61715	0.571558	0.51562
37	0.725999	0.617176	0.518475		37	0.61715	0.571558	0.51562
38	0.714496	0.591894	0.511141		38	0.61715	0.571558	0.51562
39	0.724887	0.578893	0.500623		39	0.61715	0.571558	0.51562
40	0.704464	0.580655	0.489048		40	0.61715	0.571558	0.51562
41	0.704464	0.580655	0.489048		41	0.61715	0.571558	0.51562
42	0.711176	0.604118	0.502392		42	0.659522	0.597044	0.500024
43	0.720168	0.61523	0.501764		43	0.659522	0.597044	0.500024
44	0.724705	0.598329	0.500187		44	0.659522	0.597044	0.500024
45	0.724705	0.598329	0.500187		45	0.659522	0.597044	0.500024
46	0.737814	0.606463	0.503546		46	0.675359	0.612704	0.500027
47	0.737814	0.606463	0.503546		47	0.675359	0.612704	0.500027
48	0.743407	0.603889	0.499565		48	0.71693	0.62056	0.510418
49	0.736223	0.614233	0.507205		49	0.71693	0.62056	0.510418
50	0.723276	0.600575	0.499387		50	0.71693	0.62056	0.510418
51	0.725287	0.609195	0.49751		51	0.71693	0.62056	0.510418
52	0.714622	0.599544	0.495126		52	0.736553	0.624158	0.500202
53	0.703821	0.594081	0.502987		53	0.736553	0.624158	0.500202
54	0.699596	0.597278	0.507007		54	0.736553	0.624158	0.500202
55	0.690243	0.611513	0.506056		55	0.736553	0.624158	0.500202
56	0.680866	0.615522	0.506717		56	0.730005	0.619584	0.515388
57	0.697814	0.630494	0.507782		57	0.733877	0.621687	0.496787
58	0.697814	0.630494	0.507782		58	0.733877	0.621687	0.496787
59	0.722835	0.636142	0.512607		59	0.740506	0.632824	0.475847
60	0.706651	0.621355	0.506467		60	0.740506	0.632824	0.475847
61	0.69535	0.636171	0.504348		61	0.740506	0.632824	0.475847
62	0.705917	0.63291	0.5044		62	0.718224	0.601421	0.474035
63	0.693116	0.620941	0.507976		63	0.741569	0.630286	0.477489
64	0.694514	0.620471	0.508304		64	0.741569	0.630286	0.477489
65	0.692709	0.617182	0.510685		65	0.73924	0.634027	0.484392
66	0.704911	0.618195	0.521129		66	0.747115	0.617308	0.478333
67	0.711831	0.632706	0.528693		67	0.754664	0.637196	0.476797
68	0.712609	0.626327	0.517627		68	0.762904	0.626064	0.481759
69	0.713602	0.621442	0.51417		69	0.762904	0.626064	0.481759
70	0.722594	0.64334	0.508808		70	0.753049	0.628726	0.476242
71	0.751557	0.638599	0.498409		71	0.75992	0.630058	0.468336
72	0.741109	0.654027	0.498707		72	0.786299	0.63071	0.477946
73	0.731813	0.659179	0.492407		73	0.774036	0.615107	0.477019
74	0.739142	0.648463	0.484703		74	0.774052	0.631202	0.481313
75	0.739142	0.648463	0.484703		75	0.774052	0.631202	0.481313
76	0.708779	0.610724	0.47643		76	0.75363	0.637888	0.485834
77	0.734694	0.632121	0.470606		77	0.736115	0.618822	0.486782
78	0.758086	0.639817	0.470338		78	0.749164	0.629599	0.476923
79	0.767952	0.64931	0.459591		79	0.773738	0.64527	0.476517
80	0.758366	0.662044	0.470437		80	0.798839	0.640887	0.477318
81	0.758366	0.662044	0.470437		81	0.798839	0.640887	0.477318
82	0.784384	0.703238	0.454442		82	0.803504	0.636837	0.480619
83	0.784384	0.703238	0.454442		83	0.795297	0.614609	0.469141
84	0.814683	0.680688	0.469541		84	0.795297	0.614609	0.469141
85	0.806223	0.708297	0.480856		85	0.826838	0.617985	0.490617
86	0.791225	0.693874	0.485046		86	0.802696	0.618873	0.482843
87	0.81329	0.708116	0.486971		87	0.802696	0.618873	0.482843
88	0.842424	0.716004	0.480051		88	0.798077	0.624313	0.473993
89	0.857483	0.706888	0.459785		89	0.798077	0.624313	0.473993
90	0.870159	0.72004	0.465069		90	0.798077	0.624313	0.473993
91	0.872724	0.721551	0.479283		91	0.793519	0.437963	0.500988
92	0.898791	0.81176	0.49225		92	0.793519	0.437963	0.500988
93	0.898791	0.81176	0.49225		93	0.793519	0.437963	0.500988
94	0.5	0.5	0.5		94	0.82987	0.462338	0.462763
95	0.5	0.5	0.5		95	0.82987	0.462338	0.462763
96	0.5	0.5	0.5		96	0.82987	0.462338	0.462763
97	0.5	0.5	0.5		97	0.773215	0.504386	0.382204
98	0.5	0.5	0.5		98	0.773215	0.504386	0.382204
99	0.5	0.5	0.5		99	0.773215	0.504386	0.382204
